# Supplementary material for: Awareness and Availability of Low Sodium Iodized Salt: Results from Formative Research of Promoting Uptake of Low SodiUm Iodized Salt by Rural and Urban HousehoLds in India—The PLURAL Study
Source: Nutrients. 2023 Dec 30;16(1):130. doi: 10.3390/nu16010130 (PMC10781031; doi:10.3390/nu16010130)
Supplement: Supplementary file 1 [file nutrients-16-00130-s001.zip]

Archive with 1 entries (1 files):
- nutrients-2759793-supplementary.pdf
